# Supplementary material for: A Gut Reaction to SIV and SHIV Infection: Lower Dysregulation of Mucosal T Cells during Acute Infection Is Associated with Greater Viral Suppression during cART
Source: Viruses. 2021 Aug 14;13(8):1609. doi: 10.3390/v13081609 (PMC8402906; doi:10.3390/v13081609)
Supplement: Supplementary file 1 [file viruses-13-01609-s001.zip]

Archive with 1 entries (1 files):
- viruses-1291361-supplementary.pdf
